# Supplementary material for: Decreased Functional Connectivity of Brain Networks in the Alpha Band after Sleep Deprivation Is Associated with Decreased Inhibitory Control in Young Male Adults
Source: Int J Environ Res Public Health. 2023 Mar 6;20(5):4663. doi: 10.3390/ijerph20054663 (PMC10002203; doi:10.3390/ijerph20054663)
Supplement: Supplementary file 1 [file ijerph-20-04663-s001.zip]

Archive with 1 entries (1 files):
- ijerph-2225376-supplementary.pdf
